# Supplementary material for: Novel Role for γ-Catenin in the Regulation of Cancer Cell Migration via the Induction of Hepatocyte Growth Factor Activator Inhibitor Type 1 (HAI-1)
Source: J Biol Chem. 2015 Apr 29;290(25):15610–20. doi: 10.1074/jbc.M114.631820 (PMC4505473; doi:10.1074/jbc.M114.631820)
Supplement: Supplemental Data [file supp_M114.631820_jbc.M114.631820-1.xlsx]

## Sheet: GammaCatenin_R<0.5_Pearson
					GEO# GSE36133		GEO# GSE4824
AFFY Probeset ID	Entrez Gene	Gene Symbol	Gene Name	RefSeq Transcript ID	r-value	p-value	r-value	p-value
202826_at	6692	SPINT1	serine peptidase inhibitor, Kunitz type 1	NM_001032367 /// NM_003710 /// NM_181642	0.792796	4.23925e-37	0.761581	8.04257e-15
212764_at	6935	ZEB1	zinc finger E-box binding homeobox 1	NM_001128128 /// NM_001174093 /// NM_001174094 /// NM_001174095 /// NM_001174096 /// NM	-0.754074	9.38249e-32	-0.741513	9.34787e-14
201131_s_at	999	CDH1	cadherin 1, type 1, E-cadherin (epithelial)	NM_004360	0.750043	2.96311e-31	0.737109	1.55409e-13
226129_at	286077	FAM83H	family with sequence similarity 83, member H	NM_198488	0.749911	3.07506e-31	0.719981	3.12699e-12
202790_at	1366	CLDN7	claudin 7	NM_001185022 /// NM_001185023 /// NM_001307	0.747993	5.27302e-31	0.706959	3.91643e-12
218186_at	57111	RAB25	RAB25, member RAS oncogene family	NM_020387	0.742728	2.25903e-30	0.672936	9.47924e-11
224097_s_at	50848	F11R	F11 receptor	NM_016946 /// NM_144501 /// NM_144502 /// NM_144503 /// NM_144504	0.736363	1.25216e-29	0.770616	9.71122e-15
221664_s_at	50848	F11R	F11 receptor	NM_016946 /// NM_144501 /// NM_144502 /// NM_144503 /// NM_144504	0.736114	1.33757e-29	0.663767	2.08505e-10
219395_at	80004	ESRP2	epithelial splicing regulatory protein 2	NM_024939	0.734279	2.16991e-29	0.612195	1.10276e-08
223000_s_at	50848	F11R	F11 receptor	NM_016946 /// NM_144501 /// NM_144502 /// NM_144503 /// NM_144504	0.723128	3.77769e-28	0.749689	1.247e-13
203713_s_at	3993	LLGL2	lethal giant larvae homolog 2 (Drosophila)	NM_001015002 /// NM_001031803 /// NM_004524	0.718796	1.10417e-27	0.628554	3.38945e-09
229223_at	---	---	---	---	0.711544	6.35973e-27	0.552661	8.48974e-07
201839_s_at	4072	EPCAM	epithelial cell adhesion molecule	NM_002354	0.702489	5.25722e-26	0.670372	1.18501e-10
203397_s_at	2591	GALNT3	UDP-N-acetyl-alpha-D-galactosamine:polypeptide N-acetylgalactosaminyltransferase 3 (Gal	NM_004482	0.701082	7.24708e-26	0.668508	1.3919e-10
202005_at	6768	ST14	suppression of tumorigenicity 14 (colon carcinoma)	NM_021978	0.700999	7.38493e-26	0.598774	2.76398e-08
226213_at	2065	ERBB3	v-erb-b2 erythroblastic leukemia viral oncogene homolog 3 (avian)	NM_001005915 /// NM_001982	0.700932	7.49848e-26	0.680036	1.30847e-10
203287_at	3898	LAD1	ladinin 1	NM_005558	0.700145	8.96557e-26	0.632419	2.539e-09
205709_s_at	1040	CDS1	CDP-diacylglycerol synthase (phosphatidate cytidylyltransferase) 1	NM_001263	0.698224	1.38321e-25	0.531504	1.5559e-06
213285_at	161291	TMEM30B	transmembrane protein 30B	NM_001017970	0.697328	1.69144e-25	0.702562	6.06222e-12
239148_at	91862	MARVELD3	MARVEL domain containing 3	NM_001017967 /// NM_052858	0.696456	2.05517e-25	0.637184	3.94467e-09
219388_at	79977	GRHL2	grainyhead-like 2 (Drosophila)	NM_024915	0.695707	2.42883e-25	0.560983	2.96748e-07
201428_at	1364	CLDN4	claudin 4	NM_001305	0.69561	2.4819e-25	0.637176	1.76956e-09
219121_s_at	54845	ESRP1	epithelial splicing regulatory protein 1	NM_001034915 /// NM_001122825 /// NM_001122826 /// NM_001122827 /// NM_017697	0.695163	2.7412e-25	0.719418	1.086e-12
226187_at	1040	CDS1	CDP-diacylglycerol synthase (phosphatidate cytidylyltransferase) 1	NM_001263	0.694904	2.90291e-25	0.668959	3.32948e-10
208190_s_at	51599	LSR	lipolysis stimulated lipoprotein receptor	NM_001260489 /// NM_001260490 /// NM_015925 /// NM_205834 /// NM_205835	0.692429	5.01277e-25	0.70116	6.95717e-12
209873_s_at	11187	PKP3	plakophilin 3	NM_007183	0.691163	6.61349e-25	0.545695	7.14734e-07
202454_s_at	2065	ERBB3	v-erb-b2 erythroblastic leukemia viral oncogene homolog 3 (avian)	NM_001005915 /// NM_001982	0.688487	1.18292e-24	0.644728	9.8461e-10
227747_at	196264	MPZL3	myelin protein zero-like 3	NM_198275	0.685458	2.26715e-24	0.652944	1.20045e-09
37117_at	23779 /// 553158	ARHGAP8 /// PRR5-ARHGAP8	Rho GTPase activating protein 8 /// PRR5-ARHGAP8 readthrough	NM_001017526 /// NM_001198726 /// NM_181334 /// NM_181335	0.680435	6.55425e-24	0.552699	4.80396e-07
210715_s_at	10653	SPINT2	serine peptidase inhibitor, Kunitz type, 2	NM_001166103 /// NM_021102	0.680239	6.82861e-24	0.671269	1.09626e-10
216905_s_at	6768	ST14	suppression of tumorigenicity 14 (colon carcinoma)	NM_021978	0.680123	6.99586e-24	0.600177	2.51573e-08
219513_s_at	10045	SH2D3A	SH2 domain containing 3A	NM_005490	0.679539	7.90269e-24	0.616276	8.26818e-09
219411_at	79767	ELMO3	engulfment and cell motility 3	NM_024712	0.677098	1.31142e-23	0.536034	1.21846e-06
202597_at	3664	IRF6	interferon regulatory factor 6	NM_001206696 /// NM_006147	0.676941	1.35468e-23	0.564644	2.38832e-07
225846_at	54845	ESRP1	epithelial splicing regulatory protein 1	NM_001034915 /// NM_001122825 /// NM_001122826 /// NM_001122827 /// NM_017697	0.673989	2.48252e-23	0.73588	5.88244e-13
210875_s_at	6935	ZEB1	zinc finger E-box binding homeobox 1	NM_001128128 /// NM_001174093 /// NM_001174094 /// NM_001174095 /// NM_001174096 /// NM	-0.673935	2.50998e-23	-0.534729	1.30782e-06
226185_at	1040	CDS1	CDP-diacylglycerol synthase (phosphatidate cytidylyltransferase) 1	NM_001263	0.670825	4.71423e-23	0.680144	1.29635e-10
222830_at	29841	GRHL1	grainyhead-like 1 (Drosophila)	NM_198182	0.667498	9.17689e-23	0.634786	4.69964e-09
218677_at	57402	S100A14	S100 calcium binding protein A14	NM_020672	0.667237	9.66467e-23	0.591697	4.41238e-08
210827_s_at	1999	ELF3	E74-like factor 3 (ets domain transcription factor, epithelial-specific )	NM_001114309 /// NM_004433	0.667065	1.0001e-22	0.635776	1.96923e-09
202525_at	5652	PRSS8	protease, serine, 8	NM_002773	0.665706	1.30893e-22	0.601118	2.36134e-08
223895_s_at	55040	EPN3	epsin 3	NM_017957	0.661589	2.93306e-22	0.521836	4.26012e-06
208779_x_at	100616237 /// 780	DDR1 /// MIR4640	discoidin domain receptor tyrosine kinase 1 /// microRNA 4640	NM_001202521 /// NM_001202522 /// NM_001202523 /// NM_001954 /// NM_013993 /// NM_01399	0.659025	4.81722e-22	0.746964	4.91108e-14
223681_s_at	10207	INADL	InaD-like (Drosophila)	NM_005799 /// NM_176877 /// NM_176878	0.658787	5.04338e-22	0.664832	4.66818e-10
207169_x_at	100616237 /// 780	DDR1 /// MIR4640	discoidin domain receptor tyrosine kinase 1 /// microRNA 4640	NM_001202521 /// NM_001202522 /// NM_001202523 /// NM_001954 /// NM_013993 /// NM_01399	0.658735	5.09333e-22	0.716662	1.45089e-12
201650_at	3880	KRT19	keratin 19	NM_002276	0.658504	5.32508e-22	0.695803	1.16868e-11
1007_s_at	100616237 /// 780	DDR1 /// MIR4640	discoidin domain receptor tyrosine kinase 1 /// microRNA 4640	NM_001202521 /// NM_001202522 /// NM_001202523 /// NM_001954 /// NM_013993 /// NM_01399	0.658222	5.62114e-22	0.726424	5.12034e-13
242354_at	---	---	---	---	0.657074	7.00387e-22	0.533435	2.36554e-06
210749_x_at	100616237 /// 780	DDR1 /// MIR4640	discoidin domain receptor tyrosine kinase 1 /// microRNA 4640	NM_001202521 /// NM_001202522 /// NM_001202523 /// NM_001954 /// NM_013993 /// NM_01399	0.653783	1.30863e-21	0.720568	9.61459e-13
236279_at	---	---	---	---	0.653663	1.33851e-21	0.643665	2.43863e-09
203780_at	10205	MPZL2	myelin protein zero-like 2	NM_005797 /// NM_144765	0.653556	1.3658e-21	0.52926	1.75391e-06
203407_at	5493	PPL	periplakin	NM_002705	0.651814	1.89495e-21	0.560647	3.02681e-07
226403_at	147798	TMC4	transmembrane channel-like 4	NM_001145303 /// NM_144686	0.648387	3.5863e-21	0.587539	1.11329e-07
235141_at	153562	MARVELD2	MARVEL domain containing 2	NM_001038603 /// NM_001244734 /// NM_144724	0.64824	3.68537e-21	0.704222	1.46856e-11
203256_at	1001	CDH3	cadherin 3, type 1, P-cadherin (placental)	NM_001793	0.645281	6.34887e-21	0.61303	1.04005e-08
226535_at	3694	ITGB6	integrin, beta 6	NM_000888	0.641942	1.16473e-20	0.669285	3.24119e-10
210059_s_at	5603	MAPK13	mitogen-activated protein kinase 13	NM_002754 /// NR_072996	0.640129	1.61412e-20	0.506326	5.68761e-06
218966_at	55930	MYO5C	myosin VC	NM_018728	0.636295	3.19521e-20	0.63468	2.14019e-09
209163_at	1534	CYB561	cytochrome b-561	NM_001017916 /// NM_001017917 /// NM_001017918 /// NM_001915	0.634524	4.36637e-20	0.638605	1.58569e-09
235651_at	55001	TTC22	tetratricopeptide repeat domain 22	NM_001114108 /// NM_017904	0.63271	5.99945e-20	0.608383	2.93681e-08
225822_at	128218	TMEM125	transmembrane protein 125	NM_144626	0.629208	1.10126e-19	0.590121	9.48709e-08
228865_at	79098	C1orf116	chromosome 1 open reading frame 116	NM_001083924 /// NM_023938	0.629064	1.12903e-19	0.527845	3.14945e-06
224650_at	114569	MAL2	mal, T-cell differentiation protein 2 (gene/pseudogene)	NM_052886	0.627842	1.3928e-19	0.670343	2.96939e-10
219476_at	79098	C1orf116	chromosome 1 open reading frame 116	NM_001083924 /// NM_023938	0.626108	1.87368e-19	0.501446	7.22697e-06
235148_at	200634	KRTCAP3	keratinocyte associated protein 3	NM_001168364 /// NM_173853	0.622757	3.30521e-19	0.60274	4.25258e-08
204740_at	10256	CNKSR1	connector enhancer of kinase suppressor of Ras 1	NM_006314 /// NR_023345	0.620056	5.19715e-19	0.549699	5.70154e-07
202890_at	9053	MAP7	microtubule-associated protein 7	NM_001198608 /// NM_001198609 /// NM_001198611 /// NM_001198614 /// NM_001198615 /// NM	0.618805	6.40073e-19	0.60598	1.69658e-08
205847_at	64063	PRSS22	protease, serine, 22	NM_022119	0.616666	9.11697e-19	0.569305	1.80467e-07
229292_at	57669	EPB41L5	erythrocyte membrane protein band 4.1 like 5	NM_001184937 /// NM_001184938 /// NM_001184939 /// NM_020909	0.615306	1.14015e-18	0.699096	2.37693e-11
230413_s_at	---	---	---	---	-0.614443	1.31299e-18	-0.621965	1.1688e-08
226751_at	25927	CNRIP1	cannabinoid receptor interacting protein 1	NM_001111101 /// NM_015463	-0.614177	1.37143e-18	-0.564562	4.35694e-07
230518_at	10205	MPZL2	myelin protein zero-like 2	NM_005797 /// NM_144765	0.608744	3.30248e-18	0.559863	5.68751e-07
235924_at	---	---	---	---	0.60622	4.93898e-18	0.625789	8.94595e-09
224746_at	57648	KIAA1522	KIAA1522	NM_001198972 /// NM_001198973 /// NM_020888	0.605526	5.51335e-18	0.658252	7.91487e-10
238439_at	118932	ANKRD22	ankyrin repeat domain 22	NM_144590	0.604062	6.94899e-18	0.531117	2.66528e-06
210058_at	5603	MAPK13	mitogen-activated protein kinase 13	NM_002754 /// NR_072996	0.603587	7.48794e-18	0.536593	1.18198e-06
204503_at	2125	EVPL	envoplakin	NM_001988	0.602103	9.45112e-18	0.547594	6.42309e-07
222746_s_at	54836	BSPRY	B-box and SPRY domain containing	NM_017688	0.600555	1.20341e-17	0.579308	1.83702e-07
238513_at	79056	PRRG4	proline rich Gla (G-carboxyglutamic acid) 4 (transmembrane)	NM_024081	0.599922	1.32794e-17	0.621353	1.21951e-08
205455_at	4486	MST1R	macrophage stimulating 1 receptor (c-met-related tyrosine kinase)	NM_001244937 /// NM_002447	0.599837	1.34558e-17	0.621208	5.80582e-09
204019_s_at	26751	SH3YL1	SH3 domain containing, Ysc84-like 1 (S. cerevisiae)	NM_001159597 /// NM_015677	0.595513	2.6203e-17	0.6034	2.02334e-08
230264_s_at	8905	AP1S2	adaptor-related protein complex 1, sigma 2 subunit	NM_003916	-0.595081	2.79894e-17	-0.623517	1.04904e-08
225793_at	128077	LIX1L	Lix1 homolog (mouse)-like	NM_153713	-0.593989	3.30611e-17	-0.559574	5.7807e-07
219010_at	55765	C1orf106	chromosome 1 open reading frame 106	NM_001142569 /// NM_018265	0.593136	3.76368e-17	0.64737	7.9898e-10
203300_x_at	8905	AP1S2	adaptor-related protein complex 1, sigma 2 subunit	NM_003916	-0.592225	4.3205e-17	-0.650327	6.3086e-10
204765_at	7984	ARHGEF5	Rho guanine nucleotide exchange factor (GEF) 5	NM_001002861 /// NM_005435	0.59057	5.54479e-17	0.547327	6.5208e-07
225618_at	201176	ARHGAP27	Rho GTPase activating protein 27	NM_001159330 /// NM_174919 /// NM_199282	0.589036	6.97917e-17	0.571239	2.96225e-07
204328_at	11322	TMC6	transmembrane channel-like 6	NM_001127198 /// NM_007267	0.588181	7.9296e-17	0.584788	6.89201e-08
223454_at	58191	CXCL16	chemokine (C-X-C motif) ligand 16	NM_001100812 /// NM_022059	0.586948	9.52719e-17	0.530813	2.70713e-06
218792_s_at	54836	BSPRY	B-box and SPRY domain containing	NM_017688	0.585737	1.13992e-16	0.576434	1.16569e-07
207291_at	79056	PRRG4	proline rich Gla (G-carboxyglutamic acid) 4 (transmembrane)	NM_024081	0.584488	1.37071e-16	0.506623	5.60485e-06
200606_at	1832	DSP	desmoplakin	NM_001008844 /// NM_004415	0.584068	1.4581e-16	0.540779	9.39559e-07
203453_at	6337	SCNN1A	sodium channel, non-voltage-gated 1 alpha subunit	NM_001038 /// NM_001159575 /// NM_001159576	0.582661	1.79231e-16	0.748328	4.17037e-14
213929_at	23086	EXPH5	exophilin 5	NM_001144763 /// NM_001144765 /// NM_015065	0.581369	2.16426e-16	0.620563	6.08279e-09
226817_at	1824	DSC2	desmocollin 2	NM_004949 /// NM_024422	0.581314	2.18177e-16	0.539537	1.72056e-06
225864_at	157638	FAM84B	family with sequence similarity 84, member B	NM_174911	0.580378	2.5e-16	0.617753	1.56267e-08
236058_at	126695	C1orf172	chromosome 1 open reading frame 172	NM_152365	0.578366	3.34468e-16	0.676873	1.71551e-10
223233_s_at	57530	CGN	cingulin	NM_020770	0.577061	4.03544e-16	0.544405	1.32856e-06
225045_at	55704	CCDC88A	coiled-coil domain containing 88A	NM_001135597 /// NM_001254943 /// NM_018084	-0.5768	4.18928e-16	-0.560719	5.41962e-07
232151_at	346389	MACC1	metastasis associated in colon cancer 1	NM_182762	0.572695	7.51783e-16	0.62106	1.24455e-08
222496_s_at	54502	RBM47	RNA binding motif protein 47	NM_001098634 /// NM_019027	0.572117	8.15748e-16	0.588147	1.07225e-07
202489_s_at	5349	FXYD3	FXYD domain containing ion transport regulator 3	NM_001136007 /// NM_001136008 /// NM_001136009 /// NM_001136010 /// NM_001136011 /// NM	0.571442	8.97195e-16	0.520743	2.74229e-06
201510_at	1999	ELF3	E74-like factor 3 (ets domain transcription factor, epithelial-specific )	NM_001114309 /// NM_004433	0.567274	1.60714e-15	0.519665	2.89934e-06
202286_s_at	4070	TACSTD2	tumor-associated calcium signal transducer 2	NM_002353	0.565531	2.04602e-15	0.59517	3.51243e-08
222675_s_at	55971	BAIAP2L1	BAI1-associated protein 2-like 1	NM_018842	0.565404	2.08213e-15	0.519157	4.86522e-06
223024_at	8907	AP1M1	adaptor-related protein complex 1, mu 1 subunit	NM_001130524 /// NM_032493	-0.563174	2.82896e-15	-0.604501	3.79148e-08
200982_s_at	309	ANXA6	annexin A6	NM_001155 /// NM_001193544 /// NM_004033	-0.559142	4.89662e-15	-0.557598	3.61876e-07
221215_s_at	54101	RIPK4	receptor-interacting serine-threonine kinase 4	NM_020639	0.555179	8.335e-15	0.610435	1.24704e-08
218035_s_at	54502	RBM47	RNA binding motif protein 47	NM_001098634 /// NM_019027	0.554844	8.71607e-15	0.556965	3.75464e-07
235515_at	163183	SYNE4	spectrin repeat containing, nuclear envelope family member 4	NM_001039876 /// NM_153233	0.551501	1.35719e-14	0.593271	7.79004e-08
232056_at	8796	SCEL	sciellin	NM_001160706 /// NM_003843 /// NM_144777	0.551132	1.42469e-14	0.525112	3.61594e-06
213058_at	23331	TTC28	tetratricopeptide repeat domain 28	NM_001145418 /// NM_015281	-0.54985	1.68586e-14	-0.500907	7.41875e-06
204990_s_at	3691	ITGB4	integrin, beta 4	NM_000213 /// NM_001005619 /// NM_001005731	0.546235	2.69942e-14	0.624211	4.66719e-09
229842_at	1999	ELF3	E74-like factor 3 (ets domain transcription factor, epithelial-specific )	NM_001114309 /// NM_004433	0.546211	2.70769e-14	0.586383	1.19545e-07
202546_at	8673	VAMP8	vesicle-associated membrane protein 8 (endobrevin)	NM_003761	0.544789	3.25352e-14	0.529995	1.68664e-06
225301_s_at	4645	MYO5B	myosin VB	NM_001080467	0.542405	4.41762e-14	0.674854	2.03565e-10
226803_at	92421	CHMP4C	charged multivesicular body protein 4C	NM_152284	0.54204	4.62883e-14	0.570149	3.15664e-07
232164_s_at	83481	EPPK1	epiplakin 1	NM_031308	0.541266	5.10854e-14	0.515969	5.69011e-06
226152_at	145567	TTC7B	tetratricopeptide repeat domain 7B	NM_001010854	-0.540547	5.59753e-14	-0.582879	1.48076e-07
226405_s_at	92714	ARRDC1	arrestin domain containing 1	NM_152285	0.538844	6.94502e-14	0.560606	5.45438e-07
202838_at	2517	FUCA1	fucosidase, alpha-L- 1, tissue	NM_000147	0.537634	8.09011e-14	0.548364	6.1498e-07
225987_at	79689	STEAP4	STEAP family member 4	NM_001205315 /// NM_001205316 /// NM_024636	0.533844	1.29938e-13	0.504718	9.76595e-06
238689_at	266977	GPR110	G protein-coupled receptor 110	NM_025048 /// NM_153840	0.532741	1.4898e-13	0.542762	1.45034e-06
35148_at	27134	TJP3	tight junction protein 3 (zona occludens 3)	NM_001267560 /// NM_001267561 /// NM_014428	0.531059	1.83359e-13	0.525358	2.15571e-06
223103_at	10809	STARD10	StAR-related lipid transfer (START) domain containing 10	NM_006645	0.531013	1.84411e-13	0.543722	1.37799e-06
218261_at	10053	AP1M2	adaptor-related protein complex 1, mu 2 subunit	NM_005498	0.531007	1.8455e-13	0.552784	4.78066e-07
219241_x_at	54961	SSH3	slingshot homolog 3 (Drosophila)	NM_017857 /// NM_018276	0.530969	1.85401e-13	0.505799	5.83765e-06
65517_at	10053	AP1M2	adaptor-related protein complex 1, mu 2 subunit	NM_005498	0.528745	2.43529e-13	0.616756	7.99097e-09
51192_at	54961	SSH3	slingshot homolog 3 (Drosophila)	NM_017857 /// NM_018276	0.525069	3.80581e-13	0.589993	4.93028e-08
212624_s_at	1123	CHN1	chimerin (chimaerin) 1	NM_001025201 /// NM_001206602 /// NM_001822 /// NR_038133	-0.524813	3.92544e-13	-0.517868	3.18018e-06
226863_at	642273	FAM110C	family with sequence similarity 110, member C	NM_001077710	0.523066	4.84333e-13	0.503724	1.0234e-05
209008_x_at	3856	KRT8	keratin 8	NM_001256282 /// NM_001256293 /// NM_002273 /// NR_045962	0.52066	6.45599e-13	0.645033	9.61278e-10
235144_at	158158	RASEF	RAS and EF-hand domain containing	NM_152573	0.517856	8.99899e-13	0.556397	6.90511e-07
225645_at	26298	EHF	ets homologous factor	NM_001206615 /// NM_001206616 /// NM_012153	0.516612	1.0417e-12	0.599517	5.23711e-08
224921_at	10066	SCAMP2	secretory carrier membrane protein 2	NM_005697	0.516276	1.08355e-12	0.529146	2.94786e-06
209771_x_at	100133941	CD24	CD24 molecule	NM_013230	0.514429	1.34482e-12	0.527768	1.89839e-06
208650_s_at	100133941	CD24	CD24 molecule	NM_013230	0.514246	1.3738e-12	0.55301	4.71899e-07
209260_at	2810	SFN	stratifin	NM_006142	0.512724	1.63964e-12	0.522533	2.499e-06
216379_x_at	100133941	CD24	CD24 molecule	NM_013230	0.512601	1.66316e-12	0.536243	1.20472e-06
226706_at	200058 /// 5768	FLJ23867 /// QSOX1	uncharacterized protein FLJ23867 /// quiescin Q6 sulfhydryl oxidase 1	NM_001004128 /// NM_002826 /// NR_026900	0.511604	1.86667e-12	0.501299	1.1465e-05
232322_x_at	10809	STARD10	StAR-related lipid transfer (START) domain containing 10	NM_006645	0.511512	1.88661e-12	0.600692	4.85531e-08
210150_s_at	3911	LAMA5	laminin, alpha 5	NM_005560	0.511094	1.97985e-12	0.501408	7.24009e-06
33322_i_at	2810	SFN	stratifin	NM_006142	0.509189	2.46447e-12	0.592766	4.11429e-08
218780_at	29911	HOOK2	hook homolog 2 (Drosophila)	NM_001100176 /// NM_013312	0.507461	3.00271e-12	0.572219	1.51128e-07
213262_at	26278	SACS	spastic ataxia of Charlevoix-Saguenay (sacsin)	NM_014363	-0.507038	3.151e-12	-0.645716	9.1085e-10
266_s_at	100133941	CD24	CD24 molecule	NM_013230	0.506792	3.24032e-12	0.556775	3.79633e-07
202315_s_at	613	BCR	breakpoint cluster region	NM_004327 /// NM_021574	0.504569	4.16873e-12	0.531339	1.56971e-06
225548_at	57619	SHROOM3	shroom family member 3	NM_020859 /// XR_109824 /// XR_112647	0.504131	4.37986e-12	0.588829	1.02792e-07
230951_at	57669	EPB41L5	erythrocyte membrane protein band 4.1 like 5	NM_001184937 /// NM_001184938 /// NM_001184939 /// NM_020909	0.503575	4.66277e-12	0.592105	8.38151e-08
232202_at	---	---	---	---	0.502897	5.03204e-12	0.5185	5.02557e-06
209772_s_at	100133941	CD24	CD24 molecule	NM_013230	0.500149	6.84193e-12	0.502793	6.76704e-06
227803_at	59084	ENPP5	ectonucleotide pyrophosphatase/phosphodiesterase 5 (putative)	NM_021572	0.500003	6.95387e-12	0.50741	8.59685e-06
